# Supplementary material for: The association between Geriatric Nutritional Risk Index and KSD disease: results from National Health and Nutrition Examination Survey 2007–2018
Source: Front Nutr. 2024 Nov 6;11:1430668. doi: 10.3389/fnut.2024.1430668 (PMC11580257; doi:10.3389/fnut.2024.1430668)
Supplement: Supplementary file 1 [file Data_Sheet_1.ZIP]

Archive with 5 entries (5 files):
- 07STable1-KSD-model adjusting -eGFR .docx
- 08STable2-KSD-model- year.docx
- Supplementary Figure1.pdf
- Supplementary Figure2.pdf
- Supplementary Figure3.pdf
